# Supplementary material for: GlycoTAIL and FlexiTAIL as Half-Life Extension Modules for Recombinant Antibody Fragments
Source: Molecules. 2022 May 19;27(10):3272. doi: 10.3390/molecules27103272 (PMC9143431; doi:10.3390/molecules27103272)
Supplement: Supplementary file 1 [file molecules-27-03272-s001.zip]

Archive with 1 entries (1 files):
- molecules-1662373-supplementary.pdf
